# Supplementary material for: Subgingival Microbiota and Cytokines Profile Changes in Patients with Periodontitis: A Pilot Study Comparing Healthy and Diseased Sites in the Same Oral Cavities
Source: Microorganisms. 2021 Nov 16;9(11):2364. doi: 10.3390/microorganisms9112364 (PMC8618247; doi:10.3390/microorganisms9112364)
Supplement: Supplementary file 1 [file microorganisms-09-02364-s001.zip]

Archive with 1 entries (1 files):
- microorganisms-1427995-Supplementary.pdf
